# Supplementary material for: Ezrin Modulates the Cell Surface Expression of Programmed Cell Death Ligand-1 in Human Cervical Adenocarcinoma Cells
Source: Molecules. 2021 Sep 17;26(18):5648. doi: 10.3390/molecules26185648 (PMC8469114; doi:10.3390/molecules26185648)
Supplement: Supplementary file 1 [file molecules-26-05648-s001.zip]

Archive with 1 entries (1 files):
- molecules-1355801-supplementary.pdf
